# Supplementary material for: Magnetoreceptory Function of European Robin Retina: Electrophysiological and Morphological Non-Homogeneity
Source: Cells. 2022 Sep 29;11(19):3056. doi: 10.3390/cells11193056 (PMC9564291; doi:10.3390/cells11193056)
Supplement: Supplementary file 1 [file cells-11-03056-s001.zip]

Archive with 1 entries (1 files):
- cells-1856454-supplementary.pdf
